# Supplementary material for: Physiological and Biochemical Responses, and Comparative Transcriptome Profiling of Two Angelica sinensis Cultivars Under Enhanced Ultraviolet-B Radiation
Source: Front Plant Sci. 2021 Dec 17;12:805407. doi: 10.3389/fpls.2021.805407 (PMC8718920; doi:10.3389/fpls.2021.805407)
Supplement: Supplementary file 1 [file Table_1.xlsx]

## Sheet: Supplementary Table 1
Supplementary Table 1. Gene primers used in the reverse transcription-quantitative PCR (RT-qPCR) analysis.
Num	Gene Symbol	GeneBank	Forward primer(5->3)	Reverse primer(5->3)	Product length(bp)	Tm(℃)
1	psaH		ATGGCATCTCTAGCAACATT	TGTTGAGCTTAGTTCCCGC	82	60
2	SAUR		AGGCCACTTTGCAGTTTAT	GAGCTTGTTGAAGAAGACCT	101	60
3	FAH		GACACTGAAAGGAGGGTCT	GTGTAAAGCTCTGTGAAGCC	118	60
4	Lhca4		TACTTCCGTTGATACAGTCTCC	CATTTCAAGTTCTCAGGGTCC	80	60
5	WIN1		AGTCCACAACAGGACCTTA	TCTTCATCCAACCCTCCATTAC	86	60
6	C2H2		ATCTCATTCCTCCAAACCTG	CGCAAGGAACGAGTTGAT	90	60
7	Angelica sinensis Actin		TGGTATTGTGCTGGATTCTGGT	TGAGATCACCACCAGCAAGG	109	60
